# Supplementary material for: Photoliquefaction and phase transition of m-bisazobenzenes give molecular solar thermal fuels with a high energy density
Source: RSC Adv. 2023 Aug 10;13(34):24031–7. doi: 10.1039/d3ra04595a (PMC10414017; doi:10.1039/d3ra04595a)
Supplement: RA-013-D3RA04595A-s002 [file RA-013-D3RA04595A-s002.cif]

# Electronic Supplementary Material (ESI) for RSC Advances.
# This journal is © The Royal Society of Chemistry 2023

####################################################################### 
# 
# This file contains crystal structure data downloaded from the 
# Cambridge Structural Database (CSD) hosted by the Cambridge 
# Crystallographic Data Centre (CCDC).
# 
# Full information about CCDC data access policies and citation 
# guidelines are available at http://www.ccdc.cam.ac.uk/access/V1 
# 
# Audit and citation data items may have been added by the CCDC. 
# Please retain this information to preserve the provenance of 
# this file and to allow appropriate attribution of the data. 
# 
#######################################################################

data_exp_266
_database_code_depnum_ccdc_archive 'CCDC 2235794'
loop_
_audit_author_name
_audit_author_address
'Joseph Ka Ho Hui'
;Kyushu University
Japan
;
_audit_update_record             
;
2023-07-09 deposited with the CCDC.	2023-08-07 downloaded from the CCDC.
;
_audit_creation_date             2022-01-28
_audit_creation_method           
;
Olex2 1.2-ac3
(compiled 2017.08.10 svn.r3458 for OlexSys, GUI svn.r5381)
;
_shelx_SHELXL_version_number     2017/1
_chemical_name_common            dimethoxy-m-bisazobenzene
_chemical_name_systematic        ?
_chemical_formula_moiety         '2(C20 H18 N4 O2)'
_chemical_formula_sum            'C40 H36 N8 O4'
_chemical_formula_weight         692.77
_chemical_absolute_configuration ?
_chemical_melting_point          ?
_chemical_oxdiff_formula         'C20 H18 N4 O2'
loop_
_atom_type_symbol
_atom_type_description
_atom_type_scat_dispersion_real
_atom_type_scat_dispersion_imag
_atom_type_scat_source
C C 0.0033 0.0016 'International Tables Vol C Tables 4.2.6.8 and 6.1.1.4'
H H 0.0000 0.0000 'International Tables Vol C Tables 4.2.6.8 and 6.1.1.4'
N N 0.0061 0.0033 'International Tables Vol C Tables 4.2.6.8 and 6.1.1.4'
O O 0.0106 0.0060 'International Tables Vol C Tables 4.2.6.8 and 6.1.1.4'

_shelx_space_group_comment       
;
The symmetry employed for this shelxl refinement is uniquely defined
by the following loop, which should always be used as a source of
symmetry information in preference to the above space-group names.
They are only intended as comments.
;
_space_group_crystal_system      monoclinic
_space_group_IT_number           4
_space_group_name_H-M_alt        'P 1 21 1'
_space_group_name_Hall           'P 2yb'
loop_
_space_group_symop_operation_xyz
'x, y, z'
'-x, y+1/2, -z'

_cell_length_a                   9.3875(2)
_cell_length_b                   5.35880(10)
_cell_length_c                   34.5503(7)
_cell_angle_alpha                90
_cell_angle_beta                 92.723(2)
_cell_angle_gamma                90
_cell_volume                     1736.12(6)
_cell_formula_units_Z            2
_cell_measurement_reflns_used    25068
_cell_measurement_temperature    293(2)
_cell_measurement_theta_max      30.1810
_cell_measurement_theta_min      2.7090
_shelx_estimated_absorpt_T_max   ?
_shelx_estimated_absorpt_T_min   ?
_exptl_absorpt_coefficient_mu    0.089
_exptl_absorpt_correction_T_max  1.00000
_exptl_absorpt_correction_T_min  0.82777
_exptl_absorpt_correction_type   multi-scan
_exptl_absorpt_process_details   
;
CrysAlisPro 1.171.39.43c (Rigaku Oxford Diffraction, 2018)
Empirical absorption correction using spherical harmonics,
 implemented in SCALE3 ABSPACK scaling algorithm.
;
_exptl_absorpt_special_details   ?
_exptl_crystal_colour            Yellow
_exptl_crystal_density_diffrn    1.325
_exptl_crystal_density_meas      ?
_exptl_crystal_density_method    ?
_exptl_crystal_description       ?
_exptl_crystal_F_000             728
_exptl_crystal_size_max          ?
_exptl_crystal_size_mid          ?
_exptl_crystal_size_min          ?
_exptl_transmission_factor_max   ?
_exptl_transmission_factor_min   ?
_diffrn_reflns_av_R_equivalents  0.0324
_diffrn_reflns_av_unetI/netI     0.0226
_diffrn_reflns_Laue_measured_fraction_full 0.998
_diffrn_reflns_Laue_measured_fraction_max 0.913
_diffrn_reflns_limit_h_max       13
_diffrn_reflns_limit_h_min       -13
_diffrn_reflns_limit_k_max       7
_diffrn_reflns_limit_k_min       -7
_diffrn_reflns_limit_l_max       48
_diffrn_reflns_limit_l_min       -46
_diffrn_reflns_number            50440
_diffrn_reflns_point_group_measured_fraction_full 0.986
_diffrn_reflns_point_group_measured_fraction_max 0.840
_diffrn_reflns_theta_full        25.242
_diffrn_reflns_theta_max         30.371
_diffrn_reflns_theta_min         2.521
_diffrn_ambient_temperature      293(2)
_diffrn_detector                 'CCD plate'
_diffrn_detector_area_resol_mean ?
_diffrn_measured_fraction_theta_full 0.998
_diffrn_measured_fraction_theta_max 0.913
_diffrn_measurement_details      
;
List of Runs (angles in degrees, time in seconds):

  # Type    Start    End  Width  t~exp~   \w     \q     \k     \f   Frames
#--------------------------------------------------------------------------
  1  \w    -95.00  83.00   0.50   48.00    --   -5.90  45.00  18.32  356
  2  \w    -95.00  83.00   0.50   48.00    --   -5.90  45.00  90.00  356
  3  \w    -84.00  94.00   0.50   48.00    --    5.00  45.00  60.00  356
  4  \w    -84.00  45.00   0.50   48.00    --    5.00  45.00 -18.78  258
  5  \w    -84.00  94.00   0.50   48.00    --    5.00  45.00 120.00  356
;
_diffrn_measurement_device       'four-circle diffractometer'
_diffrn_measurement_device_type  'XtaLAB AFC10 (RCD3): fixed-chi single'
_diffrn_measurement_method       '\w scans'
_diffrn_orient_matrix_type       
'CrysAlisPro convention (1999,Acta A55,543-557)'
_diffrn_orient_matrix_UB_11      0.0747922000
_diffrn_orient_matrix_UB_12      0.0026056000
_diffrn_orient_matrix_UB_13      -0.0020868000
_diffrn_orient_matrix_UB_21      0.0113420000
_diffrn_orient_matrix_UB_22      -0.0246927000
_diffrn_orient_matrix_UB_23      0.0200831000
_diffrn_orient_matrix_UB_31      -0.0005499000
_diffrn_orient_matrix_UB_32      -0.1299527000
_diffrn_orient_matrix_UB_33      -0.0038779000
_diffrn_radiation_monochromator  mirror
_diffrn_radiation_probe          x-ray
_diffrn_radiation_type           MoK\a
_diffrn_radiation_wavelength     0.71073
_diffrn_source                   'Rotating-anode X-ray tube'
_diffrn_source_type              'Rigaku (Mo) X-ray Source'
_reflns_Friedel_coverage         0.675
_reflns_Friedel_fraction_full    0.970
_reflns_Friedel_fraction_max     0.751
_reflns_number_gt                8258
_reflns_number_total             8824
_reflns_odcompleteness_completeness 99.80
_reflns_odcompleteness_iscentric 1
_reflns_odcompleteness_theta     26.32
_reflns_special_details          
;
 Reflections were merged by SHELXL according to the crystal
 class for the calculation of statistics and refinement.
 
 _reflns_Friedel_fraction is defined as the number of unique
 Friedel pairs measured divided by the number that would be
 possible theoretically, ignoring centric projections and
 systematic absences.
;
_reflns_threshold_expression     'I > 2\s(I)'
_computing_cell_refinement       'CrysAlisPro 1.171.39.43c (Rigaku OD, 2018)'
_computing_data_collection       'CrysAlisPro 1.171.39.43c (Rigaku OD, 2018)'
_computing_data_reduction        'CrysAlisPro 1.171.39.43c (Rigaku OD, 2018)'
_computing_molecular_graphics    'Olex2 (Dolomanov et al., 2009)'
_computing_publication_material  'Olex2 (Dolomanov et al., 2009)'
_computing_structure_refinement  'ShelXL (Sheldrick, 2015)'
_computing_structure_solution    'ShelXT (Sheldrick, 2015)'
_refine_diff_density_max         0.255
_refine_diff_density_min         -0.204
_refine_diff_density_rms         0.037
_refine_ls_abs_structure_details 
;
 Flack x determined using 3133 quotients [(I+)-(I-)]/[(I+)+(I-)]
 (Parsons, Flack and Wagner, Acta Cryst. B69 (2013) 249-259).
;
_refine_ls_abs_structure_Flack   0.3(2)
_refine_ls_extinction_coef       .
_refine_ls_extinction_method     none
_refine_ls_goodness_of_fit_ref   1.125
_refine_ls_hydrogen_treatment    constr
_refine_ls_matrix_type           full
_refine_ls_number_parameters     473
_refine_ls_number_reflns         8824
_refine_ls_number_restraints     1
_refine_ls_R_factor_all          0.0395
_refine_ls_R_factor_gt           0.0360
_refine_ls_restrained_S_all      1.125
_refine_ls_shift/su_max          0.001
_refine_ls_shift/su_mean         0.000
_refine_ls_structure_factor_coef Fsqd
_refine_ls_weighting_details     
'w=1/[\s^2^(Fo^2^)+(0.0492P)^2^+0.3574P] where P=(Fo^2^+2Fc^2^)/3'
_refine_ls_weighting_scheme      calc
_refine_ls_wR_factor_gt          0.0983
_refine_ls_wR_factor_ref         0.0998
_refine_special_details          ?
_olex2_refinement_description    
;
1. Fixed Uiso
 At 1.2 times of:
  All C(H) groups
 At 1.5 times of:
  All C(H,H,H) groups
2.a Aromatic/amide H refined with riding coordinates:
 C6(H6), C49(H49), C10(H10), C23(H23), C50(H50), C20(H20), C30(H30), C21(H21),
 C32(H32), C13(H13), C3(H3), C36(H36), C37(H37), C4(H4), C14(H14), C39(H39),
 C46(H46), C47(H47), C2(H2), C11(H11), C24(H24), C40(H40), C29(H29), C28(H28)
2.b Idealised Me refined as rotating group:
 C42(H42A,H42B,H42C), C26(H26A,H26B,H26C), C16(H16A,H16B,H16C), C52(H52A,H52B,
 H52C)
;
_atom_sites_solution_hydrogens   geom
_atom_sites_solution_primary     dual
_atom_sites_solution_secondary   ?
loop_
_atom_site_label
_atom_site_type_symbol
_atom_site_fract_x
_atom_site_fract_y
_atom_site_fract_z
_atom_site_U_iso_or_equiv
_atom_site_adp_type
_atom_site_occupancy
_atom_site_site_symmetry_order
_atom_site_calc_flag
_atom_site_refinement_flags_posn
_atom_site_refinement_flags_adp
_atom_site_refinement_flags_occupancy
_atom_site_disorder_assembly
_atom_site_disorder_group
O25 O 0.95183(14) -0.0632(3) 1.07572(4) 0.0256(3) Uani 1 1 d . . . . .
O51 O 0.53220(15) 1.0102(3) 0.58324(4) 0.0299(3) Uani 1 1 d . . . . .
O15 O 0.40211(15) 1.0848(3) 0.66890(4) 0.0290(3) Uani 1 1 d . . . . .
O41 O 1.12080(15) 0.1324(3) 0.15748(4) 0.0290(3) Uani 1 1 d . . . . .
N7 N 0.42953(17) 0.3318(3) 0.80829(4) 0.0234(3) Uani 1 1 d . . . . .
N8 N 0.33977(17) 0.3525(3) 0.78034(4) 0.0232(3) Uani 1 1 d . . . . .
N34 N 1.13264(17) 0.7765(3) 0.28343(5) 0.0253(3) Uani 1 1 d . . . . .
N43 N 0.87048(17) 0.9760(3) 0.43136(5) 0.0249(3) Uani 1 1 d . . . . .
N17 N 0.52378(17) -0.0949(3) 0.93223(5) 0.0243(3) Uani 1 1 d . . . . .
N33 N 1.04391(17) 0.7390(4) 0.30871(5) 0.0251(3) Uani 1 1 d . . . . .
N44 N 0.89118(17) 1.1065(3) 0.46122(4) 0.0244(3) Uani 1 1 d . . . . .
N18 N 0.62560(17) 0.0526(3) 0.93847(5) 0.0242(3) Uani 1 1 d . . . . .
C22 C 0.86604(19) -0.0503(4) 1.04281(5) 0.0209(4) Uani 1 1 d . . . . .
C6 C 0.47435(19) 0.1282(4) 0.86917(5) 0.0220(4) Uani 1 1 d . . . . .
H6 H 0.545133 0.246183 0.874638 0.026 Uiso 1 1 calc R . . . .
C5 C 0.44791(19) -0.0605(4) 0.89582(5) 0.0224(4) Uani 1 1 d . . . . .
C49 C 0.7121(2) 1.2135(4) 0.55155(5) 0.0250(4) Uani 1 1 d . . . . .
H49 H 0.716069 1.330163 0.571507 0.030 Uiso 1 1 calc R . . . .
C45 C 0.79560(19) 1.0629(4) 0.49117(5) 0.0218(4) Uani 1 1 d . . . . .
C10 C 0.27036(19) 0.5606(4) 0.72180(5) 0.0242(4) Uani 1 1 d . . . . .
H10 H 0.194609 0.448888 0.719562 0.029 Uiso 1 1 calc R . . . .
C35 C 1.12264(19) 0.6092(4) 0.25156(5) 0.0227(4) Uani 1 1 d . . . . .
C12 C 0.3981(2) 0.9099(4) 0.69717(5) 0.0231(4) Uani 1 1 d . . . . .
C23 C 0.7589(2) -0.2230(4) 1.03294(5) 0.0234(4) Uani 1 1 d . . . . .
H23 H 0.742841 -0.357846 1.049101 0.028 Uiso 1 1 calc R . . . .
C50 C 0.8019(2) 1.2354(4) 0.52124(6) 0.0245(4) Uani 1 1 d . . . . .
H50 H 0.866917 1.366258 0.520940 0.029 Uiso 1 1 calc R . . . .
C20 C 0.8105(2) 0.1781(4) 0.98440(5) 0.0235(4) Uani 1 1 d . . . . .
H20 H 0.828043 0.310989 0.967996 0.028 Uiso 1 1 calc R . . . .
C48 C 0.6156(2) 1.0164(4) 0.55218(5) 0.0228(4) Uani 1 1 d . . . . .
C30 C 1.0652(2) 1.2281(4) 0.40427(6) 0.0270(4) Uani 1 1 d . . . . .
H30 H 1.068058 1.334309 0.425581 0.032 Uiso 1 1 calc R . . . .
C21 C 0.8919(2) 0.1499(4) 1.01844(5) 0.0231(4) Uani 1 1 d . . . . .
H21 H 0.963601 0.263960 1.025061 0.028 Uiso 1 1 calc R . . . .
C19 C 0.70224(19) 0.0092(4) 0.97444(5) 0.0223(4) Uani 1 1 d . . . . .
C32 C 0.9639(2) 0.8723(4) 0.37013(5) 0.0237(4) Uani 1 1 d . . . . .
H32 H 0.898335 0.742193 0.368509 0.028 Uiso 1 1 calc R . . . .
C13 C 0.4989(2) 0.8891(4) 0.72811(5) 0.0249(4) Uani 1 1 d . . . . .
H13 H 0.576317 0.997576 0.729923 0.030 Uiso 1 1 calc R . . . .
C1 C 0.39384(19) 0.1375(4) 0.83450(5) 0.0222(4) Uani 1 1 d . . . . .
C27 C 1.0572(2) 0.9097(4) 0.34046(5) 0.0234(4) Uani 1 1 d . . . . .
C3 C 0.2606(2) -0.2235(4) 0.85295(6) 0.0255(4) Uani 1 1 d . . . . .
H3 H 0.189004 -0.340422 0.847708 0.031 Uiso 1 1 calc R . . . .
C36 C 1.0352(2) 0.3980(4) 0.24951(5) 0.0245(4) Uani 1 1 d . . . . .
H36 H 0.976011 0.361888 0.269598 0.029 Uiso 1 1 calc R . . . .
C9 C 0.36887(19) 0.5421(4) 0.75316(5) 0.0218(4) Uani 1 1 d . . . . .
C38 C 1.12568(19) 0.2977(4) 0.18730(5) 0.0230(4) Uani 1 1 d . . . . .
C31 C 0.9690(2) 1.0298(4) 0.40217(5) 0.0234(4) Uani 1 1 d . . . . .
C37 C 1.0370(2) 0.2439(4) 0.21775(5) 0.0251(4) Uani 1 1 d . . . . .
H37 H 0.979016 0.103140 0.216440 0.030 Uiso 1 1 calc R . . . .
C4 C 0.3415(2) -0.2353(4) 0.88765(5) 0.0244(4) Uani 1 1 d . . . . .
H4 H 0.324421 -0.360750 0.905447 0.029 Uiso 1 1 calc R . . . .
C14 C 0.4836(2) 0.7075(4) 0.75600(5) 0.0241(4) Uani 1 1 d . . . . .
H14 H 0.550068 0.695542 0.776753 0.029 Uiso 1 1 calc R . . . .
C39 C 1.2119(2) 0.5092(4) 0.18905(5) 0.0250(4) Uani 1 1 d . . . . .
H39 H 1.270086 0.546933 0.168807 0.030 Uiso 1 1 calc R . . . .
C46 C 0.6991(2) 0.8651(4) 0.49189(5) 0.0254(4) Uani 1 1 d . . . . .
H46 H 0.695064 0.749055 0.471852 0.031 Uiso 1 1 calc R . . . .
C47 C 0.6093(2) 0.8409(4) 0.52225(5) 0.0257(4) Uani 1 1 d . . . . .
H47 H 0.545248 0.708732 0.522756 0.031 Uiso 1 1 calc R . . . .
C2 C 0.2858(2) -0.0391(4) 0.82625(5) 0.0242(4) Uani 1 1 d . . . . .
H2 H 0.231876 -0.031622 0.803003 0.029 Uiso 1 1 calc R . . . .
C11 C 0.2841(2) 0.7426(4) 0.69412(5) 0.0254(4) Uani 1 1 d . . . . .
H11 H 0.217519 0.754123 0.673392 0.030 Uiso 1 1 calc R . . . .
C24 C 0.6769(2) -0.1919(4) 0.99893(5) 0.0242(4) Uani 1 1 d . . . . .
H24 H 0.604682 -0.305179 0.992363 0.029 Uiso 1 1 calc R . . . .
C40 C 1.2100(2) 0.6631(4) 0.22128(6) 0.0253(4) Uani 1 1 d . . . . .
H40 H 1.267851 0.803973 0.222650 0.030 Uiso 1 1 calc R . . . .
C29 C 1.1565(2) 1.2661(4) 0.37443(6) 0.0291(4) Uani 1 1 d . . . . .
H29 H 1.220292 1.398932 0.375790 0.035 Uiso 1 1 calc R . . . .
C42 C 1.2202(2) 0.1684(5) 0.12796(6) 0.0330(5) Uani 1 1 d . . . . .
H42A H 1.210866 0.035104 0.109447 0.050 Uiso 1 1 calc GR . . . .
H42B H 1.315381 0.169573 0.139417 0.050 Uiso 1 1 calc GR . . . .
H42C H 1.201173 0.324716 0.115162 0.050 Uiso 1 1 calc GR . . . .
C28 C 1.1537(2) 1.1081(4) 0.34255(6) 0.0265(4) Uani 1 1 d . . . . .
H28 H 1.215695 1.134260 0.322732 0.032 Uiso 1 1 calc R . . . .
C26 C 0.9301(2) -0.2683(4) 1.10138(6) 0.0286(4) Uani 1 1 d . . . . .
H26A H 0.945384 -0.422354 1.088027 0.043 Uiso 1 1 calc GR . . . .
H26B H 0.834309 -0.263669 1.109922 0.043 Uiso 1 1 calc GR . . . .
H26C H 0.996084 -0.256216 1.123400 0.043 Uiso 1 1 calc GR . . . .
C16 C 0.5242(2) 1.2457(4) 0.66892(6) 0.0312(4) Uani 1 1 d . . . . .
H16A H 0.516678 1.353650 0.646747 0.047 Uiso 1 1 calc GR . . . .
H16B H 0.609168 1.146652 0.667889 0.047 Uiso 1 1 calc GR . . . .
H16C H 0.528505 1.344321 0.692137 0.047 Uiso 1 1 calc GR . . . .
C52 C 0.4286(3) 0.8162(5) 0.58450(6) 0.0390(5) Uani 1 1 d . . . . .
H52A H 0.365037 0.826093 0.561944 0.058 Uiso 1 1 calc GR . . . .
H52B H 0.375167 0.834687 0.607345 0.058 Uiso 1 1 calc GR . . . .
H52C H 0.475687 0.657146 0.585058 0.058 Uiso 1 1 calc GR . . . .

loop_
_atom_site_aniso_label
_atom_site_aniso_U_11
_atom_site_aniso_U_22
_atom_site_aniso_U_33
_atom_site_aniso_U_23
_atom_site_aniso_U_13
_atom_site_aniso_U_12
O25 0.0257(6) 0.0297(8) 0.0212(6) 0.0023(6) 0.0007(5) -0.0040(6)
O51 0.0291(7) 0.0388(9) 0.0221(6) -0.0064(6) 0.0037(5) -0.0084(6)
O15 0.0333(7) 0.0294(8) 0.0243(7) 0.0014(6) 0.0017(5) -0.0040(6)
O41 0.0290(7) 0.0353(8) 0.0231(6) -0.0042(6) 0.0065(5) -0.0039(6)
N7 0.0246(7) 0.0245(8) 0.0213(7) -0.0019(6) 0.0027(6) 0.0008(6)
N8 0.0229(7) 0.0249(8) 0.0220(7) -0.0025(6) 0.0023(6) 0.0006(6)
N34 0.0232(7) 0.0291(9) 0.0236(7) 0.0011(7) 0.0008(6) 0.0020(7)
N43 0.0248(8) 0.0261(9) 0.0239(8) -0.0010(7) 0.0019(6) 0.0021(7)
N17 0.0233(7) 0.0264(9) 0.0234(7) 0.0014(6) 0.0028(6) -0.0011(7)
N33 0.0223(7) 0.0297(9) 0.0232(7) 0.0000(7) 0.0010(6) 0.0021(7)
N44 0.0232(7) 0.0272(8) 0.0227(7) 0.0005(7) -0.0007(6) 0.0031(7)
N18 0.0254(8) 0.0247(8) 0.0227(7) -0.0006(6) 0.0026(6) 0.0000(7)
C22 0.0212(8) 0.0234(9) 0.0184(8) -0.0025(7) 0.0057(6) 0.0029(7)
C6 0.0192(8) 0.0236(9) 0.0236(8) -0.0023(7) 0.0038(6) -0.0001(7)
C5 0.0205(8) 0.0256(10) 0.0214(8) -0.0032(7) 0.0046(6) 0.0024(8)
C49 0.0261(9) 0.0259(10) 0.0226(8) -0.0076(7) -0.0020(7) -0.0011(8)
C45 0.0222(8) 0.0236(9) 0.0195(8) 0.0016(7) -0.0005(6) 0.0038(8)
C10 0.0196(8) 0.0291(10) 0.0239(8) -0.0026(8) 0.0018(6) -0.0023(8)
C35 0.0189(8) 0.0268(9) 0.0223(8) 0.0013(7) 0.0003(6) 0.0035(7)
C12 0.0259(9) 0.0242(9) 0.0194(8) -0.0032(7) 0.0040(7) 0.0024(8)
C23 0.0257(9) 0.0220(9) 0.0230(8) 0.0031(7) 0.0048(7) -0.0010(8)
C50 0.0226(8) 0.0247(9) 0.0257(9) -0.0014(8) -0.0032(7) -0.0015(8)
C20 0.0270(9) 0.0210(9) 0.0230(8) 0.0018(7) 0.0059(7) -0.0007(7)
C48 0.0222(8) 0.0273(10) 0.0184(8) 0.0005(7) -0.0021(6) 0.0014(7)
C30 0.0315(10) 0.0264(10) 0.0230(8) -0.0005(8) 0.0002(7) 0.0001(8)
C21 0.0240(8) 0.0221(9) 0.0237(8) -0.0024(7) 0.0043(7) -0.0020(8)
C19 0.0229(8) 0.0245(9) 0.0198(8) -0.0006(7) 0.0042(7) 0.0030(7)
C32 0.0210(8) 0.0252(10) 0.0248(9) 0.0011(8) -0.0003(7) 0.0017(7)
C13 0.0241(9) 0.0260(10) 0.0246(9) -0.0056(8) 0.0009(7) -0.0038(8)
C1 0.0219(8) 0.0225(9) 0.0229(8) -0.0033(7) 0.0072(7) 0.0009(7)
C27 0.0217(8) 0.0259(10) 0.0224(8) 0.0006(7) -0.0022(7) 0.0053(8)
C3 0.0256(9) 0.0238(10) 0.0275(9) -0.0050(8) 0.0040(7) -0.0042(8)
C36 0.0208(8) 0.0321(10) 0.0209(8) 0.0038(8) 0.0038(7) -0.0008(8)
C9 0.0220(8) 0.0248(9) 0.0189(8) -0.0036(7) 0.0034(6) 0.0021(7)
C38 0.0199(8) 0.0295(10) 0.0194(8) 0.0015(7) 0.0002(6) 0.0035(7)
C31 0.0216(8) 0.0259(10) 0.0227(8) 0.0029(7) 0.0000(7) 0.0042(7)
C37 0.0215(8) 0.0298(10) 0.0242(9) 0.0022(8) 0.0025(7) -0.0034(8)
C4 0.0262(9) 0.0227(9) 0.0248(9) 0.0003(7) 0.0062(7) -0.0001(8)
C14 0.0232(8) 0.0278(10) 0.0210(8) -0.0038(7) -0.0017(7) 0.0003(8)
C39 0.0214(8) 0.0303(10) 0.0238(9) 0.0042(8) 0.0052(7) 0.0024(8)
C46 0.0325(10) 0.0226(10) 0.0212(8) -0.0033(7) 0.0000(7) 0.0005(8)
C47 0.0316(10) 0.0230(10) 0.0223(8) -0.0001(7) 0.0000(7) -0.0048(8)
C2 0.0252(9) 0.0248(10) 0.0226(8) -0.0051(7) 0.0018(7) -0.0006(8)
C11 0.0221(8) 0.0335(11) 0.0202(8) -0.0008(8) -0.0015(6) 0.0003(8)
C24 0.0231(8) 0.0236(9) 0.0263(9) 0.0001(7) 0.0036(7) -0.0022(7)
C40 0.0220(8) 0.0270(10) 0.0270(9) 0.0027(8) 0.0015(7) -0.0003(8)
C29 0.0316(10) 0.0275(10) 0.0283(9) 0.0011(8) 0.0013(8) -0.0064(9)
C42 0.0295(10) 0.0438(13) 0.0265(9) -0.0060(9) 0.0082(8) -0.0015(9)
C28 0.0253(9) 0.0303(10) 0.0239(9) 0.0034(8) 0.0017(7) -0.0004(8)
C26 0.0326(10) 0.0285(10) 0.0245(9) 0.0032(8) -0.0006(8) -0.0002(9)
C16 0.0376(11) 0.0284(11) 0.0283(10) -0.0028(8) 0.0093(8) -0.0054(9)
C52 0.0440(12) 0.0477(14) 0.0259(10) -0.0057(10) 0.0084(9) -0.0184(11)

_geom_special_details            
;
 All esds (except the esd in the dihedral angle between two l.s. planes)
 are estimated using the full covariance matrix.  The cell esds are taken
 into account individually in the estimation of esds in distances, angles
 and torsion angles; correlations between esds in cell parameters are only
 used when they are defined by crystal symmetry.  An approximate (isotropic)
 treatment of cell esds is used for estimating esds involving l.s. planes.
;
loop_
_geom_bond_atom_site_label_1
_geom_bond_atom_site_label_2
_geom_bond_distance
_geom_bond_site_symmetry_2
_geom_bond_publ_flag
O25 C22 1.363(2) . ?
O25 C26 1.433(2) . ?
O51 C48 1.359(2) . ?
O51 C52 1.426(3) . ?
O15 C12 1.356(2) . ?
O15 C16 1.434(3) . ?
O41 C38 1.358(2) . ?
O41 C42 1.428(2) . ?
N7 N8 1.256(2) . ?
N7 C1 1.430(3) . ?
N8 C9 1.419(2) . ?
N34 N33 1.252(2) . ?
N34 C35 1.419(3) . ?
N43 N44 1.254(2) . ?
N43 C31 1.430(2) . ?
N17 N18 1.251(2) . ?
N17 C5 1.428(2) . ?
N33 C27 1.429(2) . ?
N44 C45 1.421(2) . ?
N18 C19 1.425(2) . ?
C22 C23 1.397(3) . ?
C22 C21 1.392(3) . ?
C6 H6 0.9300 . ?
C6 C5 1.398(3) . ?
C6 C1 1.387(3) . ?
C5 C4 1.388(3) . ?
C49 H49 0.9300 . ?
C49 C50 1.380(3) . ?
C49 C48 1.393(3) . ?
C45 C50 1.390(3) . ?
C45 C46 1.395(3) . ?
C10 H10 0.9300 . ?
C10 C9 1.394(3) . ?
C10 C11 1.376(3) . ?
C35 C36 1.398(3) . ?
C35 C40 1.390(3) . ?
C12 C13 1.398(3) . ?
C12 C11 1.396(3) . ?
C23 H23 0.9300 . ?
C23 C24 1.384(3) . ?
C50 H50 0.9300 . ?
C20 H20 0.9300 . ?
C20 C21 1.380(3) . ?
C20 C19 1.392(3) . ?
C48 C47 1.397(3) . ?
C30 H30 0.9300 . ?
C30 C31 1.394(3) . ?
C30 C29 1.387(3) . ?
C21 H21 0.9300 . ?
C19 C24 1.398(3) . ?
C32 H32 0.9300 . ?
C32 C27 1.394(3) . ?
C32 C31 1.391(3) . ?
C13 H13 0.9300 . ?
C13 C14 1.382(3) . ?
C1 C2 1.406(3) . ?
C27 C28 1.397(3) . ?
C3 H3 0.9300 . ?
C3 C4 1.390(3) . ?
C3 C2 1.380(3) . ?
C36 H36 0.9300 . ?
C36 C37 1.374(3) . ?
C9 C14 1.395(3) . ?
C38 C37 1.402(2) . ?
C38 C39 1.392(3) . ?
C37 H37 0.9300 . ?
C4 H4 0.9300 . ?
C14 H14 0.9300 . ?
C39 H39 0.9300 . ?
C39 C40 1.386(3) . ?
C46 H46 0.9300 . ?
C46 C47 1.382(3) . ?
C47 H47 0.9300 . ?
C2 H2 0.9300 . ?
C11 H11 0.9300 . ?
C24 H24 0.9300 . ?
C40 H40 0.9300 . ?
C29 H29 0.9300 . ?
C29 C28 1.389(3) . ?
C42 H42A 0.9600 . ?
C42 H42B 0.9600 . ?
C42 H42C 0.9600 . ?
C28 H28 0.9300 . ?
C26 H26A 0.9600 . ?
C26 H26B 0.9600 . ?
C26 H26C 0.9600 . ?
C16 H16A 0.9600 . ?
C16 H16B 0.9600 . ?
C16 H16C 0.9600 . ?
C52 H52A 0.9600 . ?
C52 H52B 0.9600 . ?
C52 H52C 0.9600 . ?

loop_
_geom_angle_atom_site_label_1
_geom_angle_atom_site_label_2
_geom_angle_atom_site_label_3
_geom_angle
_geom_angle_site_symmetry_1
_geom_angle_site_symmetry_3
_geom_angle_publ_flag
C22 O25 C26 117.32(15) . . ?
C48 O51 C52 117.49(16) . . ?
C12 O15 C16 117.68(16) . . ?
C38 O41 C42 117.02(16) . . ?
N8 N7 C1 112.49(16) . . ?
N7 N8 C9 115.40(16) . . ?
N33 N34 C35 114.72(16) . . ?
N44 N43 C31 112.81(16) . . ?
N18 N17 C5 114.55(16) . . ?
N34 N33 C27 113.33(17) . . ?
N43 N44 C45 115.40(16) . . ?
N17 N18 C19 113.40(16) . . ?
O25 C22 C23 124.06(17) . . ?
O25 C22 C21 115.49(17) . . ?
C21 C22 C23 120.45(17) . . ?
C5 C6 H6 120.4 . . ?
C1 C6 H6 120.4 . . ?
C1 C6 C5 119.25(18) . . ?
C6 C5 N17 125.23(17) . . ?
C4 C5 N17 114.57(17) . . ?
C4 C5 C6 120.20(17) . . ?
C50 C49 H49 120.1 . . ?
C50 C49 C48 119.84(18) . . ?
C48 C49 H49 120.1 . . ?
C50 C45 N44 115.41(17) . . ?
C50 C45 C46 119.76(17) . . ?
C46 C45 N44 124.83(17) . . ?
C9 C10 H10 119.7 . . ?
C11 C10 H10 119.7 . . ?
C11 C10 C9 120.66(18) . . ?
C36 C35 N34 124.60(16) . . ?
C40 C35 N34 115.66(18) . . ?
C40 C35 C36 119.73(18) . . ?
O15 C12 C13 124.42(18) . . ?
O15 C12 C11 115.90(17) . . ?
C11 C12 C13 119.68(18) . . ?
C22 C23 H23 120.2 . . ?
C24 C23 C22 119.52(18) . . ?
C24 C23 H23 120.2 . . ?
C49 C50 C45 120.33(18) . . ?
C49 C50 H50 119.8 . . ?
C45 C50 H50 119.8 . . ?
C21 C20 H20 119.7 . . ?
C21 C20 C19 120.52(17) . . ?
C19 C20 H20 119.7 . . ?
O51 C48 C49 115.51(17) . . ?
O51 C48 C47 124.24(18) . . ?
C49 C48 C47 120.24(17) . . ?
C31 C30 H30 120.2 . . ?
C29 C30 H30 120.2 . . ?
C29 C30 C31 119.66(19) . . ?
C22 C21 H21 120.2 . . ?
C20 C21 C22 119.64(17) . . ?
C20 C21 H21 120.2 . . ?
C20 C19 N18 116.22(17) . . ?
C20 C19 C24 119.66(17) . . ?
C24 C19 N18 124.09(18) . . ?
C27 C32 H32 120.0 . . ?
C31 C32 H32 120.0 . . ?
C31 C32 C27 119.92(18) . . ?
C12 C13 H13 120.0 . . ?
C14 C13 C12 120.01(18) . . ?
C14 C13 H13 120.0 . . ?
C6 C1 N7 116.04(17) . . ?
C6 C1 C2 120.59(18) . . ?
C2 C1 N7 123.37(17) . . ?
C32 C27 N33 115.93(18) . . ?
C32 C27 C28 120.00(18) . . ?
C28 C27 N33 124.05(17) . . ?
C4 C3 H3 119.8 . . ?
C2 C3 H3 119.8 . . ?
C2 C3 C4 120.31(19) . . ?
C35 C36 H36 120.1 . . ?
C37 C36 C35 119.86(17) . . ?
C37 C36 H36 120.1 . . ?
C10 C9 N8 115.08(17) . . ?
C10 C9 C14 119.40(18) . . ?
C14 C9 N8 125.51(17) . . ?
O41 C38 C37 115.81(18) . . ?
O41 C38 C39 124.24(16) . . ?
C39 C38 C37 119.95(18) . . ?
C30 C31 N43 123.78(17) . . ?
C32 C31 N43 116.09(17) . . ?
C32 C31 C30 120.13(17) . . ?
C36 C37 C38 120.38(19) . . ?
C36 C37 H37 119.8 . . ?
C38 C37 H37 119.8 . . ?
C5 C4 C3 120.20(19) . . ?
C5 C4 H4 119.9 . . ?
C3 C4 H4 119.9 . . ?
C13 C14 C9 120.28(17) . . ?
C13 C14 H14 119.9 . . ?
C9 C14 H14 119.9 . . ?
C38 C39 H39 120.3 . . ?
C40 C39 C38 119.31(17) . . ?
C40 C39 H39 120.3 . . ?
C45 C46 H46 119.9 . . ?
C47 C46 C45 120.29(18) . . ?
C47 C46 H46 119.9 . . ?
C48 C47 H47 120.2 . . ?
C46 C47 C48 119.53(18) . . ?
C46 C47 H47 120.2 . . ?
C1 C2 H2 120.3 . . ?
C3 C2 C1 119.46(18) . . ?
C3 C2 H2 120.3 . . ?
C10 C11 C12 119.96(17) . . ?
C10 C11 H11 120.0 . . ?
C12 C11 H11 120.0 . . ?
C23 C24 C19 120.20(18) . . ?
C23 C24 H24 119.9 . . ?
C19 C24 H24 119.9 . . ?
C35 C40 H40 119.6 . . ?
C39 C40 C35 120.77(19) . . ?
C39 C40 H40 119.6 . . ?
C30 C29 H29 119.6 . . ?
C30 C29 C28 120.7(2) . . ?
C28 C29 H29 119.6 . . ?
O41 C42 H42A 109.5 . . ?
O41 C42 H42B 109.5 . . ?
O41 C42 H42C 109.5 . . ?
H42A C42 H42B 109.5 . . ?
H42A C42 H42C 109.5 . . ?
H42B C42 H42C 109.5 . . ?
C27 C28 H28 120.2 . . ?
C29 C28 C27 119.54(18) . . ?
C29 C28 H28 120.2 . . ?
O25 C26 H26A 109.5 . . ?
O25 C26 H26B 109.5 . . ?
O25 C26 H26C 109.5 . . ?
H26A C26 H26B 109.5 . . ?
H26A C26 H26C 109.5 . . ?
H26B C26 H26C 109.5 . . ?
O15 C16 H16A 109.5 . . ?
O15 C16 H16B 109.5 . . ?
O15 C16 H16C 109.5 . . ?
H16A C16 H16B 109.5 . . ?
H16A C16 H16C 109.5 . . ?
H16B C16 H16C 109.5 . . ?
O51 C52 H52A 109.5 . . ?
O51 C52 H52B 109.5 . . ?
O51 C52 H52C 109.5 . . ?
H52A C52 H52B 109.5 . . ?
H52A C52 H52C 109.5 . . ?
H52B C52 H52C 109.5 . . ?

_iucr_refine_instructions_details 
;
TITL exp_266_a.res in P2(1)
    exp_266.res
    created by SHELXL-2017/1 at 18:19:02 on 28-Jan-2022
REM Old TITL exp_266 in P2(1)/m
REM SHELXT solution in P2(1)
REM R1 0.078, Rweak 0.021, Alpha 0.001, Orientation as input
REM Flack x = 0.281 ( 0.233 ) from Parsons' quotients
REM Formula found by SHELXT: C40 N8 O4
CELL 0.71073 9.3875 5.3588 34.5503 90 92.723 90
ZERR 2 0.0002 0.0001 0.0007 0 0.002 0
LATT -1
SYMM -X,0.5+Y,-Z
SFAC C H N O
UNIT 80 72 16 8

L.S. 10
PLAN  20
BOND $H
LIST 6
fmap 2
acta
REM <olex2.extras>
REM <HklSrc "%.\\exp_266.hkl">
REM </olex2.extras>

WGHT    0.049200    0.357400
FVAR       0.63507
O25   4    0.951826   -0.063153    1.075716    11.00000    0.02575    0.02972 =
         0.02118    0.00228    0.00074   -0.00399
O51   4    0.532198    1.010173    0.583244    11.00000    0.02906    0.03884 =
         0.02214   -0.00644    0.00368   -0.00838
O15   4    0.402109    1.084842    0.668897    11.00000    0.03333    0.02936 =
         0.02430    0.00140    0.00168   -0.00402
O41   4    1.120804    0.132387    0.157478    11.00000    0.02902    0.03528 =
         0.02311   -0.00419    0.00651   -0.00394
N7    3    0.429530    0.331765    0.808289    11.00000    0.02457    0.02452 =
         0.02128   -0.00194    0.00270    0.00082
N8    3    0.339771    0.352497    0.780338    11.00000    0.02286    0.02486 =
         0.02200   -0.00253    0.00233    0.00065
N34   3    1.132644    0.776479    0.283428    11.00000    0.02325    0.02912 =
         0.02362    0.00106    0.00077    0.00196
N43   3    0.870477    0.975982    0.431359    11.00000    0.02484    0.02605 =
         0.02388   -0.00101    0.00190    0.00209
N17   3    0.523780   -0.094853    0.932230    11.00000    0.02327    0.02645 =
         0.02344    0.00136    0.00278   -0.00107
N33   3    1.043908    0.738990    0.308710    11.00000    0.02231    0.02974 =
         0.02315   -0.00003    0.00101    0.00205
N44   3    0.891185    1.106451    0.461224    11.00000    0.02324    0.02719 =
         0.02271    0.00046   -0.00071    0.00313
N18   3    0.625597    0.052599    0.938471    11.00000    0.02540    0.02471 =
         0.02273   -0.00056    0.00257    0.00002
C22   1    0.866039   -0.050296    1.042815    11.00000    0.02123    0.02339 =
         0.01842   -0.00253    0.00573    0.00292
C6    1    0.474352    0.128209    0.869174    11.00000    0.01917    0.02364 =
         0.02360   -0.00231    0.00381   -0.00009
AFIX  43
H6    2    0.545133    0.246183    0.874638    11.00000   -1.20000
AFIX   0
C5    1    0.447915   -0.060506    0.895816    11.00000    0.02051    0.02558 =
         0.02143   -0.00324    0.00458    0.00244

C49   1    0.712119    1.213547    0.551550    11.00000    0.02608    0.02591 =
         0.02262   -0.00755   -0.00199   -0.00114
AFIX  43
H49   2    0.716069    1.330163    0.571507    11.00000   -1.20000
AFIX   0
C45   1    0.795597    1.062874    0.491166    11.00000    0.02225    0.02361 =
         0.01948    0.00157   -0.00051    0.00376

C10   1    0.270360    0.560613    0.721799    11.00000    0.01962    0.02915 =
         0.02394   -0.00263    0.00178   -0.00228
AFIX  43
H10   2    0.194609    0.448888    0.719562    11.00000   -1.20000
AFIX   0

C35   1    1.122640    0.609176    0.251565    11.00000    0.01895    0.02682 =
         0.02231    0.00128    0.00027    0.00346
C12   1    0.398131    0.909909    0.697171    11.00000    0.02590    0.02422 =
         0.01937   -0.00322    0.00403    0.00237
C23   1    0.758918   -0.222979    1.032940    11.00000    0.02567    0.02198 =
         0.02304    0.00311    0.00481   -0.00105
AFIX  43
H23   2    0.742841   -0.357846    1.049101    11.00000   -1.20000
AFIX   0

C50   1    0.801887    1.235431    0.521245    11.00000    0.02263    0.02466 =
         0.02572   -0.00142   -0.00325   -0.00150
AFIX  43
H50   2    0.866917    1.366258    0.520940    11.00000   -1.20000
AFIX   0

C20   1    0.810450    0.178062    0.984403    11.00000    0.02695    0.02101 =
         0.02296    0.00180    0.00595   -0.00068
AFIX  43
H20   2    0.828043    0.310989    0.967996    11.00000   -1.20000
AFIX   0

C48   1    0.615583    1.016396    0.552179    11.00000    0.02221    0.02731 =
         0.01843    0.00045   -0.00214    0.00142
C30   1    1.065160    1.228059    0.404275    11.00000    0.03145    0.02635 =
         0.02297   -0.00054    0.00020    0.00012
AFIX  43
H30   2    1.068058    1.334309    0.425581    11.00000   -1.20000
AFIX   0

C21   1    0.891872    0.149864    1.018442    11.00000    0.02400    0.02205 =
         0.02368   -0.00239    0.00428   -0.00202
AFIX  43
H21   2    0.963601    0.263960    1.025061    11.00000   -1.20000
AFIX   0
C19   1    0.702241    0.009164    0.974438    11.00000    0.02294    0.02446 =
         0.01983   -0.00056    0.00422    0.00296

C32   1    0.963916    0.872287    0.370133    11.00000    0.02101    0.02524 =
         0.02475    0.00113   -0.00025    0.00174
AFIX  43
H32   2    0.898335    0.742193    0.368509    11.00000   -1.20000
AFIX   0

C13   1    0.498935    0.889149    0.728111    11.00000    0.02415    0.02603 =
         0.02460   -0.00564    0.00085   -0.00385
AFIX  43
H13   2    0.576317    0.997576    0.729923    11.00000   -1.20000
AFIX   0
C1    1    0.393844    0.137543    0.834498    11.00000    0.02185    0.02254 =
         0.02286   -0.00328    0.00718    0.00090

C27   1    1.057231    0.909685    0.340459    11.00000    0.02169    0.02590 =
         0.02237    0.00058   -0.00221    0.00526
C3    1    0.260552   -0.223513    0.852955    11.00000    0.02556    0.02375 =
         0.02754   -0.00500    0.00397   -0.00421
AFIX  43
H3    2    0.189004   -0.340422    0.847708    11.00000   -1.20000
AFIX   0

C36   1    1.035235    0.398024    0.249511    11.00000    0.02081    0.03214 =
         0.02092    0.00376    0.00377   -0.00077
AFIX  43
H36   2    0.976011    0.361888    0.269598    11.00000   -1.20000
AFIX   0

C9    1    0.368868    0.542090    0.753163    11.00000    0.02201    0.02478 =
         0.01895   -0.00362    0.00342    0.00211
C38   1    1.125678    0.297693    0.187300    11.00000    0.01994    0.02952 =
         0.01939    0.00149    0.00017    0.00347
C31   1    0.969032    1.029805    0.402171    11.00000    0.02158    0.02588 =
         0.02268    0.00294    0.00003    0.00422
C37   1    1.036985    0.243911    0.217749    11.00000    0.02149    0.02980 =
         0.02424    0.00223    0.00252   -0.00342
AFIX  43
H37   2    0.979016    0.103140    0.216440    11.00000   -1.20000
AFIX   0

C4    1    0.341541   -0.235345    0.887651    11.00000    0.02619    0.02268 =
         0.02482    0.00027    0.00624   -0.00008
AFIX  43
H4    2    0.324421   -0.360750    0.905447    11.00000   -1.20000
AFIX   0
C14   1    0.483605    0.707520    0.756003    11.00000    0.02322    0.02782 =
         0.02095   -0.00382   -0.00174    0.00031
AFIX  43
H14   2    0.550068    0.695542    0.776753    11.00000   -1.20000
AFIX   0

C39   1    1.211869    0.509240    0.189049    11.00000    0.02141    0.03027 =
         0.02378    0.00419    0.00515    0.00236
AFIX  43
H39   2    1.270086    0.546933    0.168807    11.00000   -1.20000
AFIX   0
C46   1    0.699057    0.865103    0.491888    11.00000    0.03247    0.02258 =
         0.02118   -0.00331   -0.00003    0.00052
AFIX  43
H46   2    0.695064    0.749055    0.471852    11.00000   -1.20000
AFIX   0
C47   1    0.609327    0.840916    0.522255    11.00000    0.03158    0.02304 =
         0.02230   -0.00007    0.00001   -0.00476
AFIX  43
H47   2    0.545248    0.708732    0.522756    11.00000   -1.20000
AFIX   0

C2    1    0.285836   -0.039050    0.826255    11.00000    0.02515    0.02484 =
         0.02261   -0.00507    0.00180   -0.00057
AFIX  43
H2    2    0.231876   -0.031622    0.803003    11.00000   -1.20000
AFIX   0
C11   1    0.284116    0.742592    0.694118    11.00000    0.02214    0.03352 =
         0.02024   -0.00075   -0.00154    0.00026
AFIX  43
H11   2    0.217519    0.754123    0.673392    11.00000   -1.20000
AFIX   0
C24   1    0.676894   -0.191908    0.998935    11.00000    0.02307    0.02357 =
         0.02632    0.00007    0.00365   -0.00215
AFIX  43
H24   2    0.604682   -0.305179    0.992363    11.00000   -1.20000
AFIX   0

C40   1    1.209996    0.663071    0.221275    11.00000    0.02196    0.02703 =
         0.02700    0.00273    0.00150   -0.00031
AFIX  43
H40   2    1.267851    0.803973    0.222650    11.00000   -1.20000
AFIX   0
C29   1    1.156488    1.266110    0.374432    11.00000    0.03157    0.02746 =
         0.02832    0.00108    0.00129   -0.00636
AFIX  43
H29   2    1.220292    1.398932    0.375790    11.00000   -1.20000
AFIX   0
C42   1    1.220196    0.168394    0.127958    11.00000    0.02949    0.04375 =
         0.02646   -0.00597    0.00818   -0.00147
AFIX 137
H42A  2    1.210866    0.035104    0.109447    11.00000   -1.50000
H42B  2    1.315381    0.169573    0.139417    11.00000   -1.50000
H42C  2    1.201173    0.324716    0.115162    11.00000   -1.50000
AFIX   0
C28   1    1.153722    1.108117    0.342553    11.00000    0.02526    0.03029 =
         0.02393    0.00338    0.00166   -0.00035
AFIX  43
H28   2    1.215695    1.134260    0.322732    11.00000   -1.20000
AFIX   0

C26   1    0.930108   -0.268274    1.101384    11.00000    0.03256    0.02854 =
         0.02448    0.00321   -0.00061   -0.00024
AFIX 137
H26A  2    0.945384   -0.422354    1.088027    11.00000   -1.50000
H26B  2    0.834309   -0.263669    1.109922    11.00000   -1.50000
H26C  2    0.996084   -0.256216    1.123400    11.00000   -1.50000
AFIX   0
C16   1    0.524204    1.245654    0.668919    11.00000    0.03759    0.02842 =
         0.02835   -0.00276    0.00934   -0.00542
AFIX 137
H16A  2    0.516678    1.353650    0.646747    11.00000   -1.50000
H16B  2    0.609168    1.146652    0.667889    11.00000   -1.50000
H16C  2    0.528505    1.344321    0.692137    11.00000   -1.50000
AFIX   0

C52   1    0.428556    0.816178    0.584500    11.00000    0.04401    0.04767 =
         0.02590   -0.00567    0.00840   -0.01844
AFIX 137
H52A  2    0.365037    0.826093    0.561944    11.00000   -1.50000
H52B  2    0.375167    0.834687    0.607345    11.00000   -1.50000
H52C  2    0.475687    0.657146    0.585058    11.00000   -1.50000
AFIX   0
HKLF 4


REM  exp_266_a.res in P2(1)
REM R1 =  0.0360 for    8258 Fo > 4sig(Fo)  and  0.0395 for all    8824 data
REM    473 parameters refined using      1 restraints

END  
     
WGHT      0.0490      0.3688 

REM Highest difference peak  0.255,  deepest hole -0.204,  1-sigma level  0.037
Q1    1   0.4576  0.0490  0.8827  11.00000  0.05    0.26
Q2    1   0.4728 -0.0011  0.8788  11.00000  0.05    0.24
Q3    1   0.8896  0.0243  1.0263  11.00000  0.05    0.24
Q4    1   0.4269  0.6259  0.7517  11.00000  0.05    0.23
Q5    1   0.4673  0.8591  0.7067  11.00000  0.05    0.23
Q6    1   0.4949  0.7591  0.7374  11.00000  0.05    0.23
Q7    1   0.7757  1.2013  0.5006  11.00000  0.05    0.23
Q8    1   1.1218  0.9854  0.3474  11.00000  0.05    0.22
Q9    1   1.0877  0.5065  0.2496  11.00000  0.05    0.22
Q10   1   1.1434  0.4321  0.1849  11.00000  0.05    0.22
Q11   1   0.8316  0.1751  1.0047  11.00000  0.05    0.22
Q12   1   0.8592  0.0675  1.0316  11.00000  0.05    0.22
Q13   1   0.5909  0.9667  0.5337  11.00000  0.05    0.22
Q14   1   1.2003  0.5863  0.2043  11.00000  0.05    0.22
Q15   1   1.0796  1.0459  0.3403  11.00000  0.05    0.21
Q16   1   1.1869  0.3890  0.1913  11.00000  0.05    0.21
Q17   1   1.0569  0.5403  0.2455  11.00000  0.05    0.21
Q18   1   1.0839  1.2544  0.3841  11.00000  0.05    0.21
Q19   1   0.7147 -0.1158  0.9813  11.00000  0.05    0.21
Q20   1   0.7668  0.9537  0.4954  11.00000  0.05    0.21

  REM The information below was added by Olex2.
  REM
  REM R1 = 0.0360 for 8258 Fo > 4sig(Fo) and 0.0395 for all 50468 data
  REM n/a parameters refined using n/a restraints
  REM Highest difference peak 0.26, deepest hole -0.20
  REM Mean Shift 0, Max Shift -0.001.

  REM +++ Tabular Listing of Refinement Information +++
  REM R1_all = 0.0395
  REM R1_gt = 0.0360
  REM wR_ref = 0.0998
  REM GOOF = 1.125
  REM Shift_max = -0.001
  REM Shift_mean = 0
  REM Reflections_all = 50468
  REM Reflections_gt = 8258
  REM Parameters = n/a
  REM Hole = -0.20
  REM Peak = 0.26
  REM Flack = 0.3(2)

  
;
_olex2_submission_special_instructions 'No special instructions were received'
_oxdiff_exptl_absorpt_empirical_details 
;
Empirical correction (ABSPACK) includes:
- Absorption correction using spherical harmonics
- Frame scaling
;
_oxdiff_exptl_absorpt_empirical_full_max 1.398
_oxdiff_exptl_absorpt_empirical_full_min 0.734
_exptl_crystal_recrystallization_method 'Re-crystallisation from solvent'
####################################################################### 
# 
# This file contains crystal structure data downloaded from the 
# Cambridge Structural Database (CSD) hosted by the Cambridge 
# Crystallographic Data Centre (CCDC).
# 
# Full information about CCDC data access policies and citation 
# guidelines are available at http://www.ccdc.cam.ac.uk/access/V1 
# 
# Audit and citation data items may have been added by the CCDC. 
# Please retain this information to preserve the provenance of 
# this file and to allow appropriate attribution of the data. 
# 
#######################################################################

data_onp2
_database_code_depnum_ccdc_archive 'CCDC 2235797'
loop_
_audit_author_name
_audit_author_address
'Joseph Ka Ho Hui'
;Kyushu University
Japan
;
_audit_update_record             
;
2023-07-09 deposited with the CCDC.	2023-08-07 downloaded from the CCDC.
;
_audit_creation_date             2022-01-21
_audit_creation_method           
;
Olex2 1.2-ac3
(compiled 2017.08.10 svn.r3458 for OlexSys, GUI svn.r5381)
;
_shelx_SHELXL_version_number     2017/1
_chemical_name_common            ?
_chemical_name_systematic        ?
_chemical_formula_moiety         'C24 H26 N4 O2'
_chemical_formula_sum            'C24 H26 N4 O2'
_chemical_formula_weight         402.49
_chemical_absolute_configuration ?
_chemical_melting_point          ?
_chemical_oxdiff_formula         'C24 H26 N4 O2'
loop_
_atom_type_symbol
_atom_type_description
_atom_type_scat_dispersion_real
_atom_type_scat_dispersion_imag
_atom_type_scat_source
C C 0.0033 0.0016 'International Tables Vol C Tables 4.2.6.8 and 6.1.1.4'
H H 0.0000 0.0000 'International Tables Vol C Tables 4.2.6.8 and 6.1.1.4'
N N 0.0061 0.0033 'International Tables Vol C Tables 4.2.6.8 and 6.1.1.4'
O O 0.0106 0.0060 'International Tables Vol C Tables 4.2.6.8 and 6.1.1.4'

_shelx_space_group_comment       
;
The symmetry employed for this shelxl refinement is uniquely defined
by the following loop, which should always be used as a source of
symmetry information in preference to the above space-group names.
They are only intended as comments.
;
_space_group_crystal_system      monoclinic
_space_group_IT_number           4
_space_group_name_H-M_alt        'P 1 21 1'
_space_group_name_Hall           'P 2yb'
loop_
_space_group_symop_operation_xyz
'x, y, z'
'-x, y+1/2, -z'

_cell_length_a                   7.10900(10)
_cell_length_b                   6.35350(10)
_cell_length_c                   23.4700(6)
_cell_angle_alpha                90
_cell_angle_beta                 95.487(2)
_cell_angle_gamma                90
_cell_volume                     1055.21(4)
_cell_formula_units_Z            2
_cell_measurement_reflns_used    12565
_cell_measurement_temperature    293(2)
_cell_measurement_theta_max      29.9410
_cell_measurement_theta_min      2.9010
_shelx_estimated_absorpt_T_max   ?
_shelx_estimated_absorpt_T_min   ?
_exptl_absorpt_coefficient_mu    0.083
_exptl_absorpt_correction_T_max  1.00000
_exptl_absorpt_correction_T_min  0.51602
_exptl_absorpt_correction_type   multi-scan
_exptl_absorpt_process_details   
;
CrysAlisPro 1.171.39.43c (Rigaku Oxford Diffraction, 2018)
Empirical absorption correction using spherical harmonics,
 implemented in SCALE3 ABSPACK scaling algorithm.
;
_exptl_absorpt_special_details   ?
_exptl_crystal_colour            ?
_exptl_crystal_density_diffrn    1.267
_exptl_crystal_density_meas      ?
_exptl_crystal_density_method    ?
_exptl_crystal_description       ?
_exptl_crystal_F_000             428
_exptl_crystal_size_max          ?
_exptl_crystal_size_mid          ?
_exptl_crystal_size_min          ?
_exptl_transmission_factor_max   ?
_exptl_transmission_factor_min   ?
_diffrn_reflns_av_R_equivalents  0.0661
_diffrn_reflns_av_unetI/netI     0.0426
_diffrn_reflns_Laue_measured_fraction_full 0.999
_diffrn_reflns_Laue_measured_fraction_max 0.910
_diffrn_reflns_limit_h_max       10
_diffrn_reflns_limit_h_min       -10
_diffrn_reflns_limit_k_max       9
_diffrn_reflns_limit_k_min       -8
_diffrn_reflns_limit_l_max       32
_diffrn_reflns_limit_l_min       -32
_diffrn_reflns_number            26092
_diffrn_reflns_point_group_measured_fraction_full 0.973
_diffrn_reflns_point_group_measured_fraction_max 0.828
_diffrn_reflns_theta_full        25.242
_diffrn_reflns_theta_max         30.470
_diffrn_reflns_theta_min         2.615
_diffrn_ambient_temperature      293(2)
_diffrn_detector                 'CCD plate'
_diffrn_detector_area_resol_mean ?
_diffrn_measured_fraction_theta_full 0.999
_diffrn_measured_fraction_theta_max 0.910
_diffrn_measurement_details      
;
List of Runs (angles in degrees, time in seconds):

  # Type    Start    End  Width  t~exp~   \w     \q     \k     \f   Frames
#--------------------------------------------------------------------------
  1  \w    -84.00  94.00   0.50   12.00    --    5.00  45.00  30.00  356
  2  \w    -95.00  83.00   0.50   12.00    --   -5.90  45.00  60.00  356
  3  \w    -95.00  83.00   0.50   12.00    --   -5.90  45.00 120.00  356
  4  \w    -84.00  78.00   0.50   12.00    --    5.00  45.00 150.00  324
;
_diffrn_measurement_device       'four-circle diffractometer'
_diffrn_measurement_device_type  'XtaLAB AFC10 (RCD3): fixed-chi single'
_diffrn_measurement_method       '\w scans'
_diffrn_orient_matrix_type       
'CrysAlisPro convention (1999,Acta A55,543-557)'
_diffrn_orient_matrix_UB_11      0.0998471000
_diffrn_orient_matrix_UB_12      -0.0007350000
_diffrn_orient_matrix_UB_13      0.0001613000
_diffrn_orient_matrix_UB_21      0.0090031000
_diffrn_orient_matrix_UB_22      -0.0049143000
_diffrn_orient_matrix_UB_23      0.0303244000
_diffrn_orient_matrix_UB_31      -0.0008717000
_diffrn_orient_matrix_UB_32      -0.1115248000
_diffrn_orient_matrix_UB_33      -0.0013397000
_diffrn_radiation_monochromator  mirror
_diffrn_radiation_probe          x-ray
_diffrn_radiation_type           MoK\a
_diffrn_radiation_wavelength     0.71073
_diffrn_source                   'Rotating-anode X-ray tube'
_diffrn_source_type              'Rigaku (Mo) X-ray Source'
_reflns_Friedel_coverage         0.682
_reflns_Friedel_fraction_full    0.941
_reflns_Friedel_fraction_max     0.732
_reflns_number_gt                4931
_reflns_number_total             5308
_reflns_odcompleteness_completeness 99.92
_reflns_odcompleteness_iscentric 1
_reflns_odcompleteness_theta     26.32
_reflns_special_details          
;
 Reflections were merged by SHELXL according to the crystal
 class for the calculation of statistics and refinement.
 
 _reflns_Friedel_fraction is defined as the number of unique
 Friedel pairs measured divided by the number that would be
 possible theoretically, ignoring centric projections and
 systematic absences.
;
_reflns_threshold_expression     'I > 2\s(I)'
_computing_cell_refinement       'CrysAlisPro 1.171.39.43c (Rigaku OD, 2018)'
_computing_data_collection       'CrysAlisPro 1.171.39.43c (Rigaku OD, 2018)'
_computing_data_reduction        'CrysAlisPro 1.171.39.43c (Rigaku OD, 2018)'
_computing_molecular_graphics    'Olex2 (Dolomanov et al., 2009)'
_computing_publication_material  'Olex2 (Dolomanov et al., 2009)'
_computing_structure_refinement  'ShelXL (Sheldrick, 2015)'
_computing_structure_solution    'ShelXT (Sheldrick, 2015)'
_refine_diff_density_max         0.364
_refine_diff_density_min         -0.182
_refine_diff_density_rms         0.046
_refine_ls_abs_structure_details 
;
 Flack x determined using 1906 quotients [(I+)-(I-)]/[(I+)+(I-)]
 (Parsons, Flack and Wagner, Acta Cryst. B69 (2013) 249-259).
;
_refine_ls_abs_structure_Flack   -0.2(5)
_refine_ls_extinction_coef       .
_refine_ls_extinction_method     none
_refine_ls_goodness_of_fit_ref   0.923
_refine_ls_hydrogen_treatment    constr
_refine_ls_matrix_type           full
_refine_ls_number_parameters     275
_refine_ls_number_reflns         5308
_refine_ls_number_restraints     1
_refine_ls_R_factor_all          0.0444
_refine_ls_R_factor_gt           0.0412
_refine_ls_restrained_S_all      0.923
_refine_ls_shift/su_max          0.001
_refine_ls_shift/su_mean         0.000
_refine_ls_structure_factor_coef Fsqd
_refine_ls_weighting_details     
'w=1/[\s^2^(Fo^2^)+(0.1000P)^2^] where P=(Fo^2^+2Fc^2^)/3'
_refine_ls_weighting_scheme      calc
_refine_ls_wR_factor_gt          0.1151
_refine_ls_wR_factor_ref         0.1180
_refine_special_details          ?
_olex2_refinement_description    
;
1. Fixed Uiso
 At 1.2 times of:
  All C(H) groups, All C(H,H) groups
 At 1.5 times of:
  All C(H,H,H) groups
2.a Secondary CH2 refined with riding coordinates:
 C00K(H00B,H00E)
2.b Aromatic/amide H refined with riding coordinates:
 C007(H007), C00A(H00A), C00C(H00C), C00D(H00D), C00G(H00G), C00H(H00H),
 C00I(H00I), C00J(H00J), C00L(H00L), C00N(H00N), C00P(H00P), C00Q(H00Q)
2.c Idealised Me refined as rotating group:
 C00R(H00F,H00K,H00M), C00S(H00O,H00R,H00S), C00T(H00T,H00U,H00V), C00U(H00W,
 H00X,H00Y)
;
_atom_sites_solution_hydrogens   geom
_atom_sites_solution_primary     dual
_atom_sites_solution_secondary   ?
loop_
_atom_site_label
_atom_site_type_symbol
_atom_site_fract_x
_atom_site_fract_y
_atom_site_fract_z
_atom_site_U_iso_or_equiv
_atom_site_adp_type
_atom_site_occupancy
_atom_site_site_symmetry_order
_atom_site_calc_flag
_atom_site_refinement_flags_posn
_atom_site_refinement_flags_adp
_atom_site_refinement_flags_occupancy
_atom_site_disorder_assembly
_atom_site_disorder_group
O001 O 0.27818(16) 0.32489(19) 0.84543(5) 0.0224(3) Uani 1 1 d . . . . .
O002 O 0.24384(17) 0.2727(2) 0.16075(5) 0.0243(3) Uani 1 1 d . . . . .
N003 N 0.29231(19) 0.7164(3) 0.36532(6) 0.0227(3) Uani 1 1 d . . . . .
N004 N 0.22027(19) 0.6019(2) 0.61929(6) 0.0218(3) Uani 1 1 d . . . . .
N005 N 0.20753(19) 0.6585(2) 0.40717(6) 0.0228(3) Uani 1 1 d . . . . .
N006 N 0.24394(19) 0.7960(2) 0.61291(6) 0.0227(3) Uani 1 1 d . . . . .
C007 C 0.3305(2) 0.5840(3) 0.77793(7) 0.0202(3) Uani 1 1 d . . . . .
H007 H 0.387637 0.664454 0.807859 0.024 Uiso 1 1 calc R . . . .
C008 C 0.2329(2) 0.8048(3) 0.45359(7) 0.0216(3) Uani 1 1 d . . . . .
C009 C 0.2472(2) 0.3654(3) 0.21337(7) 0.0202(3) Uani 1 1 d . . . . .
C00A C 0.1647(2) 0.3397(3) 0.68902(7) 0.0211(3) Uani 1 1 d . . . . .
H00A H 0.112850 0.256599 0.658885 0.025 Uiso 1 1 calc R . . . .
C00B C 0.2334(2) 0.5382(3) 0.67772(7) 0.0203(3) Uani 1 1 d . . . . .
C00C C 0.2055(2) 0.7286(3) 0.50752(7) 0.0213(3) Uani 1 1 d . . . . .
H00C H 0.161839 0.592315 0.512190 0.026 Uiso 1 1 calc R . . . .
C00D C 0.1720(2) 0.2629(3) 0.74467(7) 0.0210(3) Uani 1 1 d . . . . .
H00D H 0.120752 0.132130 0.752060 0.025 Uiso 1 1 calc R . . . .
C00E C 0.2574(2) 0.3851(3) 0.78917(6) 0.0198(3) Uani 1 1 d . . . . .
C00F C 0.2450(2) 0.8607(3) 0.55471(7) 0.0210(3) Uani 1 1 d . . . . .
C00G C 0.3185(2) 0.6611(3) 0.72289(7) 0.0213(3) Uani 1 1 d . . . . .
H00G H 0.366219 0.793713 0.715634 0.026 Uiso 1 1 calc R . . . .
C00H C 0.2980(2) 1.0699(3) 0.54727(7) 0.0237(3) Uani 1 1 d . . . . .
H00H H 0.320148 1.158422 0.578762 0.028 Uiso 1 1 calc R . . . .
C00I C 0.1696(2) 0.2788(3) 0.26063(7) 0.0228(3) Uani 1 1 d . . . . .
H00I H 0.110301 0.148236 0.257766 0.027 Uiso 1 1 calc R . . . .
C00J C 0.3512(2) 0.6676(3) 0.26911(7) 0.0217(3) Uani 1 1 d . . . . .
H00J H 0.413528 0.796411 0.272156 0.026 Uiso 1 1 calc R . . . .
C00K C 0.2123(2) 0.1196(3) 0.85897(7) 0.0223(3) Uani 1 1 d . . . . .
H00B H 0.272574 0.014198 0.836949 0.027 Uiso 1 1 calc R . . . .
H00E H 0.076833 0.110569 0.849313 0.027 Uiso 1 1 calc R . . . .
C00L C 0.3377(2) 0.5602(3) 0.21783(7) 0.0218(3) Uani 1 1 d . . . . .
H00L H 0.388793 0.617595 0.186280 0.026 Uiso 1 1 calc R . . . .
C00M C 0.2723(2) 0.5850(3) 0.31640(6) 0.0206(3) Uani 1 1 d . . . . .
C00N C 0.1816(2) 0.3894(3) 0.31184(7) 0.0224(3) Uani 1 1 d . . . . .
H00N H 0.129156 0.333131 0.343303 0.027 Uiso 1 1 calc R . . . .
C00O C 0.2596(2) 0.0792(3) 0.92276(7) 0.0239(3) Uani 1 1 d . . . . .
C00P C 0.3175(2) 1.1451(3) 0.49256(7) 0.0252(4) Uani 1 1 d . . . . .
H00P H 0.350748 1.284906 0.487494 0.030 Uiso 1 1 calc R . . . .
C00Q C 0.2879(2) 1.0141(3) 0.44569(7) 0.0242(4) Uani 1 1 d . . . . .
H00Q H 0.304331 1.063997 0.409242 0.029 Uiso 1 1 calc R . . . .
C00R C 0.1705(3) 0.0649(3) 0.15464(8) 0.0312(4) Uani 1 1 d . . . . .
H00F H 0.190890 0.011635 0.117440 0.047 Uiso 1 1 calc GR . . . .
H00K H 0.037554 0.066708 0.158845 0.047 Uiso 1 1 calc GR . . . .
H00M H 0.233698 -0.024087 0.183498 0.047 Uiso 1 1 calc GR . . . .
C00S C 0.1961(3) -0.1451(3) 0.93426(8) 0.0344(4) Uani 1 1 d . . . . .
H00O H 0.062062 -0.156439 0.924833 0.052 Uiso 1 1 calc GR . . . .
H00R H 0.226423 -0.178125 0.973992 0.052 Uiso 1 1 calc GR . . . .
H00S H 0.259816 -0.241626 0.911205 0.052 Uiso 1 1 calc GR . . . .
C00T C 0.4728(3) 0.0991(4) 0.93866(8) 0.0345(4) Uani 1 1 d . . . . .
H00T H 0.538313 0.003454 0.915828 0.052 Uiso 1 1 calc GR . . . .
H00U H 0.501646 0.065838 0.978438 0.052 Uiso 1 1 calc GR . . . .
H00V H 0.512083 0.240630 0.931701 0.052 Uiso 1 1 calc GR . . . .
C00U C 0.1538(3) 0.2343(4) 0.95758(8) 0.0373(5) Uani 1 1 d . . . . .
H00W H 0.190648 0.375326 0.949045 0.056 Uiso 1 1 calc GR . . . .
H00X H 0.183901 0.206988 0.997643 0.056 Uiso 1 1 calc GR . . . .
H00Y H 0.020264 0.218278 0.947982 0.056 Uiso 1 1 calc GR . . . .

loop_
_atom_site_aniso_label
_atom_site_aniso_U_11
_atom_site_aniso_U_22
_atom_site_aniso_U_33
_atom_site_aniso_U_23
_atom_site_aniso_U_13
_atom_site_aniso_U_12
O001 0.0251(6) 0.0214(6) 0.0200(5) 0.0012(5) -0.0005(4) -0.0029(5)
O002 0.0243(5) 0.0242(6) 0.0246(5) -0.0014(5) 0.0030(4) -0.0029(5)
N003 0.0179(6) 0.0274(7) 0.0229(6) 0.0023(6) 0.0022(5) 0.0009(6)
N004 0.0174(6) 0.0255(8) 0.0226(6) 0.0009(6) 0.0018(5) 0.0002(6)
N005 0.0208(6) 0.0256(7) 0.0219(6) 0.0017(6) 0.0013(5) 0.0008(6)
N006 0.0207(6) 0.0243(7) 0.0234(6) 0.0013(6) 0.0032(5) 0.0011(6)
C007 0.0175(6) 0.0202(7) 0.0225(7) -0.0036(7) -0.0001(5) 0.0001(6)
C008 0.0161(6) 0.0257(9) 0.0230(7) 0.0012(7) 0.0008(5) 0.0018(7)
C009 0.0147(6) 0.0216(8) 0.0241(7) 0.0000(6) 0.0004(5) 0.0020(6)
C00A 0.0163(6) 0.0236(8) 0.0230(7) -0.0024(6) 0.0002(5) -0.0016(6)
C00B 0.0150(6) 0.0236(8) 0.0224(7) 0.0005(6) 0.0025(5) 0.0007(6)
C00C 0.0183(6) 0.0215(8) 0.0244(7) 0.0015(6) 0.0028(6) 0.0004(6)
C00D 0.0168(6) 0.0212(8) 0.0249(7) -0.0009(7) 0.0015(6) -0.0026(6)
C00E 0.0148(6) 0.0237(9) 0.0210(7) 0.0018(6) 0.0024(5) 0.0027(6)
C00F 0.0175(7) 0.0238(8) 0.0218(7) 0.0021(7) 0.0023(5) 0.0021(7)
C00G 0.0165(6) 0.0206(7) 0.0269(7) 0.0003(7) 0.0031(6) 0.0004(6)
C00H 0.0208(7) 0.0235(8) 0.0266(8) -0.0030(7) 0.0022(6) 0.0010(7)
C00I 0.0178(7) 0.0226(8) 0.0278(8) 0.0042(7) 0.0012(6) -0.0012(7)
C00J 0.0168(7) 0.0221(8) 0.0265(8) 0.0022(7) 0.0036(6) -0.0015(6)
C00K 0.0230(7) 0.0205(8) 0.0234(7) 0.0013(6) 0.0017(6) -0.0029(7)
C00L 0.0173(7) 0.0238(8) 0.0250(7) 0.0036(7) 0.0045(6) -0.0008(7)
C00M 0.0150(6) 0.0241(8) 0.0222(7) 0.0008(7) -0.0007(5) 0.0007(7)
C00N 0.0166(7) 0.0255(8) 0.0251(7) 0.0047(7) 0.0025(6) 0.0004(7)
C00O 0.0254(7) 0.0242(8) 0.0220(7) 0.0032(7) 0.0016(6) -0.0007(7)
C00P 0.0227(7) 0.0209(8) 0.0324(8) 0.0045(7) 0.0048(6) 0.0025(7)
C00Q 0.0221(7) 0.0251(9) 0.0256(8) 0.0051(7) 0.0040(6) 0.0018(7)
C00R 0.0352(9) 0.0265(9) 0.0310(8) -0.0029(8) -0.0005(7) -0.0051(8)
C00S 0.0419(10) 0.0307(10) 0.0304(9) 0.0082(8) 0.0018(8) -0.0069(9)
C00T 0.0265(8) 0.0466(12) 0.0293(8) 0.0078(8) -0.0035(7) -0.0043(9)
C00U 0.0462(11) 0.0392(11) 0.0279(9) 0.0008(8) 0.0112(8) 0.0079(10)

_geom_special_details            
;
 All esds (except the esd in the dihedral angle between two l.s. planes)
 are estimated using the full covariance matrix.  The cell esds are taken
 into account individually in the estimation of esds in distances, angles
 and torsion angles; correlations between esds in cell parameters are only
 used when they are defined by crystal symmetry.  An approximate (isotropic)
 treatment of cell esds is used for estimating esds involving l.s. planes.
;
loop_
_geom_bond_atom_site_label_1
_geom_bond_atom_site_label_2
_geom_bond_distance
_geom_bond_site_symmetry_2
_geom_bond_publ_flag
O001 C00E 1.3689(18) . ?
O001 C00K 1.432(2) . ?
O002 C009 1.3665(19) . ?
O002 C00R 1.422(2) . ?
N003 N005 1.256(2) . ?
N003 C00M 1.416(2) . ?
N004 N006 1.255(2) . ?
N004 C00B 1.424(2) . ?
N005 C008 1.430(2) . ?
N006 C00F 1.427(2) . ?
C007 H007 0.9300 . ?
C007 C00E 1.401(2) . ?
C007 C00G 1.377(2) . ?
C008 C00C 1.386(2) . ?
C008 C00Q 1.404(2) . ?
C009 C00I 1.398(2) . ?
C009 C00L 1.394(2) . ?
C00A H00A 0.9300 . ?
C00A C00B 1.388(2) . ?
C00A C00D 1.391(2) . ?
C00B C00G 1.406(2) . ?
C00C H00C 0.9300 . ?
C00C C00F 1.397(2) . ?
C00D H00D 0.9300 . ?
C00D C00E 1.393(2) . ?
C00F C00H 1.397(3) . ?
C00G H00G 0.9300 . ?
C00H H00H 0.9300 . ?
C00H C00P 1.389(2) . ?
C00I H00I 0.9300 . ?
C00I C00N 1.388(2) . ?
C00J H00J 0.9300 . ?
C00J C00L 1.379(2) . ?
C00J C00M 1.393(2) . ?
C00K H00B 0.9700 . ?
C00K H00E 0.9700 . ?
C00K C00O 1.524(2) . ?
C00L H00L 0.9300 . ?
C00M C00N 1.399(2) . ?
C00N H00N 0.9300 . ?
C00O C00S 1.526(3) . ?
C00O C00T 1.531(2) . ?
C00O C00U 1.524(3) . ?
C00P H00P 0.9300 . ?
C00P C00Q 1.379(3) . ?
C00Q H00Q 0.9300 . ?
C00R H00F 0.9600 . ?
C00R H00K 0.9600 . ?
C00R H00M 0.9600 . ?
C00S H00O 0.9600 . ?
C00S H00R 0.9600 . ?
C00S H00S 0.9600 . ?
C00T H00T 0.9600 . ?
C00T H00U 0.9600 . ?
C00T H00V 0.9600 . ?
C00U H00W 0.9600 . ?
C00U H00X 0.9600 . ?
C00U H00Y 0.9600 . ?

loop_
_geom_angle_atom_site_label_1
_geom_angle_atom_site_label_2
_geom_angle_atom_site_label_3
_geom_angle
_geom_angle_site_symmetry_1
_geom_angle_site_symmetry_3
_geom_angle_publ_flag
C00E O001 C00K 117.47(13) . . ?
C009 O002 C00R 117.80(14) . . ?
N005 N003 C00M 116.28(15) . . ?
N006 N004 C00B 113.37(14) . . ?
N003 N005 C008 111.76(14) . . ?
N004 N006 C00F 114.22(14) . . ?
C00E C007 H007 119.8 . . ?
C00G C007 H007 119.8 . . ?
C00G C007 C00E 120.45(14) . . ?
C00C C008 N005 116.77(15) . . ?
C00C C008 C00Q 121.11(16) . . ?
C00Q C008 N005 122.10(14) . . ?
O002 C009 C00I 124.96(16) . . ?
O002 C009 C00L 114.77(14) . . ?
C00L C009 C00I 120.27(15) . . ?
C00B C00A H00A 119.5 . . ?
C00B C00A C00D 121.09(15) . . ?
C00D C00A H00A 119.5 . . ?
C00A C00B N004 116.77(15) . . ?
C00A C00B C00G 119.66(15) . . ?
C00G C00B N004 123.51(15) . . ?
C008 C00C H00C 120.7 . . ?
C008 C00C C00F 118.64(16) . . ?
C00F C00C H00C 120.7 . . ?
C00A C00D H00D 120.6 . . ?
C00A C00D C00E 118.88(15) . . ?
C00E C00D H00D 120.6 . . ?
O001 C00E C007 115.21(14) . . ?
O001 C00E C00D 124.50(16) . . ?
C00D C00E C007 120.30(14) . . ?
C00C C00F N006 124.53(16) . . ?
C00C C00F C00H 120.58(15) . . ?
C00H C00F N006 114.84(15) . . ?
C007 C00G C00B 119.57(16) . . ?
C007 C00G H00G 120.2 . . ?
C00B C00G H00G 120.2 . . ?
C00F C00H H00H 120.2 . . ?
C00P C00H C00F 119.63(16) . . ?
C00P C00H H00H 120.2 . . ?
C009 C00I H00I 120.3 . . ?
C00N C00I C009 119.44(16) . . ?
C00N C00I H00I 120.3 . . ?
C00L C00J H00J 119.7 . . ?
C00L C00J C00M 120.59(16) . . ?
C00M C00J H00J 119.7 . . ?
O001 C00K H00B 109.9 . . ?
O001 C00K H00E 109.9 . . ?
O001 C00K C00O 108.98(14) . . ?
H00B C00K H00E 108.3 . . ?
C00O C00K H00B 109.9 . . ?
C00O C00K H00E 109.9 . . ?
C009 C00L H00L 120.1 . . ?
C00J C00L C009 119.88(14) . . ?
C00J C00L H00L 120.1 . . ?
C00J C00M N003 113.99(15) . . ?
C00J C00M C00N 119.42(15) . . ?
C00N C00M N003 126.58(14) . . ?
C00I C00N C00M 120.38(15) . . ?
C00I C00N H00N 119.8 . . ?
C00M C00N H00N 119.8 . . ?
C00K C00O C00S 106.84(15) . . ?
C00K C00O C00T 110.21(14) . . ?
C00S C00O C00T 109.68(17) . . ?
C00U C00O C00K 110.14(15) . . ?
C00U C00O C00S 109.83(16) . . ?
C00U C00O C00T 110.09(17) . . ?
C00H C00P H00P 119.7 . . ?
C00Q C00P C00H 120.60(17) . . ?
C00Q C00P H00P 119.7 . . ?
C008 C00Q H00Q 120.4 . . ?
C00P C00Q C008 119.30(15) . . ?
C00P C00Q H00Q 120.4 . . ?
O002 C00R H00F 109.5 . . ?
O002 C00R H00K 109.5 . . ?
O002 C00R H00M 109.5 . . ?
H00F C00R H00K 109.5 . . ?
H00F C00R H00M 109.5 . . ?
H00K C00R H00M 109.5 . . ?
C00O C00S H00O 109.5 . . ?
C00O C00S H00R 109.5 . . ?
C00O C00S H00S 109.5 . . ?
H00O C00S H00R 109.5 . . ?
H00O C00S H00S 109.5 . . ?
H00R C00S H00S 109.5 . . ?
C00O C00T H00T 109.5 . . ?
C00O C00T H00U 109.5 . . ?
C00O C00T H00V 109.5 . . ?
H00T C00T H00U 109.5 . . ?
H00T C00T H00V 109.5 . . ?
H00U C00T H00V 109.5 . . ?
C00O C00U H00W 109.5 . . ?
C00O C00U H00X 109.5 . . ?
C00O C00U H00Y 109.5 . . ?
H00W C00U H00X 109.5 . . ?
H00W C00U H00Y 109.5 . . ?
H00X C00U H00Y 109.5 . . ?

_iucr_refine_instructions_details 
;
TITL onp2_a.res in P2(1)
    onp2.res
    created by SHELXL-2017/1 at 17:11:22 on 21-Jan-2022
REM Old TITL ONp2 in P2(1)/m
REM SHELXT solution in P2(1)
REM R1 0.085, Rweak 0.016, Alpha 0.002, Orientation as input
REM Flack x = 0.057 ( 0.586 ) from Parsons' quotients
REM Formula found by SHELXT: C24 N4 O2
CELL 0.71073 7.109 6.3535 23.47 90 95.487 90
ZERR 2 0.0001 0.0001 0.0006 0 0.002 0
LATT -1
SYMM -X,0.5+Y,-Z
SFAC C H N O
UNIT 48 52 8 4

L.S. 10
PLAN  20
BOND $H
list 4
fmap 2
ACTA
REM <olex2.extras>
REM <HklSrc "%.\\ONp2.hkl">
REM </olex2.extras>

WGHT    0.100000
FVAR       0.46628
O001  4    0.278179    0.324893    0.845426    11.00000    0.02514    0.02144 =
         0.01997    0.00117   -0.00054   -0.00286
O002  4    0.243837    0.272652    0.160752    11.00000    0.02428    0.02421 =
         0.02464   -0.00145    0.00297   -0.00287
N003  3    0.292312    0.716439    0.365320    11.00000    0.01786    0.02739 =
         0.02293    0.00232    0.00217    0.00086
N004  3    0.220274    0.601927    0.619288    11.00000    0.01742    0.02548 =
         0.02262    0.00093    0.00175    0.00017
N005  3    0.207534    0.658530    0.407173    11.00000    0.02079    0.02556 =
         0.02188    0.00170    0.00129    0.00081
N006  3    0.243943    0.796008    0.612910    11.00000    0.02073    0.02431 =
         0.02337    0.00132    0.00325    0.00110
C007  1    0.330540    0.583993    0.777932    11.00000    0.01745    0.02015 =
         0.02250   -0.00358   -0.00008    0.00010
AFIX  43
H007  2    0.387637    0.664454    0.807859    11.00000   -1.20000
AFIX   0
C008  1    0.232853    0.804787    0.453590    11.00000    0.01607    0.02570 =
         0.02296    0.00120    0.00083    0.00177
C009  1    0.247226    0.365408    0.213369    11.00000    0.01465    0.02158 =
         0.02410    0.00004    0.00036    0.00200
C00A  1    0.164684    0.339673    0.689025    11.00000    0.01627    0.02364 =
         0.02296   -0.00242    0.00016   -0.00155
AFIX  43
H00A  2    0.112850    0.256599    0.658885    11.00000   -1.20000
AFIX   0
C00B  1    0.233444    0.538211    0.677724    11.00000    0.01499    0.02358 =
         0.02243    0.00054    0.00250    0.00075
C00C  1    0.205529    0.728616    0.507523    11.00000    0.01825    0.02150 =
         0.02443    0.00151    0.00279    0.00036
AFIX  43
H00C  2    0.161839    0.592315    0.512190    11.00000   -1.20000
AFIX   0
C00D  1    0.172002    0.262871    0.744671    11.00000    0.01678    0.02121 =
         0.02492   -0.00093    0.00145   -0.00258
AFIX  43
H00D  2    0.120752    0.132130    0.752060    11.00000   -1.20000
AFIX   0
C00E  1    0.257411    0.385095    0.789173    11.00000    0.01479    0.02371 =
         0.02097    0.00179    0.00237    0.00265
C00F  1    0.244950    0.860744    0.554714    11.00000    0.01752    0.02385 =
         0.02179    0.00210    0.00234    0.00212
C00G  1    0.318455    0.661135    0.722892    11.00000    0.01648    0.02062 =
         0.02686    0.00027    0.00311    0.00043
AFIX  43
H00G  2    0.366219    0.793713    0.715634    11.00000   -1.20000
AFIX   0
C00H  1    0.298001    1.069949    0.547267    11.00000    0.02080    0.02353 =
         0.02665   -0.00298    0.00223    0.00097
AFIX  43
H00H  2    0.320148    1.158422    0.578762    11.00000   -1.20000
AFIX   0
C00I  1    0.169553    0.278822    0.260628    11.00000    0.01776    0.02258 =
         0.02779    0.00417    0.00117   -0.00116
AFIX  43
H00I  2    0.110301    0.148236    0.257766    11.00000   -1.20000
AFIX   0
C00J  1    0.351181    0.667637    0.269109    11.00000    0.01680    0.02214 =
         0.02647    0.00219    0.00356   -0.00155
AFIX  43
H00J  2    0.413528    0.796411    0.272156    11.00000   -1.20000
AFIX   0
C00K  1    0.212343    0.119561    0.858969    11.00000    0.02297    0.02054 =
         0.02342    0.00129    0.00169   -0.00287
AFIX  23
H00B  2    0.272574    0.014198    0.836949    11.00000   -1.20000
H00E  2    0.076833    0.110569    0.849313    11.00000   -1.20000
AFIX   0
C00L  1    0.337664    0.560198    0.217831    11.00000    0.01726    0.02379 =
         0.02496    0.00357    0.00445   -0.00084
AFIX  43
H00L  2    0.388793    0.617595    0.186280    11.00000   -1.20000
AFIX   0
C00M  1    0.272258    0.584981    0.316403    11.00000    0.01500    0.02409 =
         0.02216    0.00084   -0.00072    0.00068
C00N  1    0.181616    0.389370    0.311835    11.00000    0.01660    0.02549 =
         0.02508    0.00471    0.00254    0.00042
AFIX  43
H00N  2    0.129156    0.333131    0.343303    11.00000   -1.20000
AFIX   0
C00O  1    0.259584    0.079202    0.922760    11.00000    0.02539    0.02420 =
         0.02203    0.00325    0.00156   -0.00069
C00P  1    0.317481    1.145061    0.492561    11.00000    0.02269    0.02087 =
         0.03244    0.00449    0.00478    0.00248
AFIX  43
H00P  2    0.350748    1.284906    0.487494    11.00000   -1.20000
AFIX   0
C00Q  1    0.287936    1.014131    0.445692    11.00000    0.02209    0.02512 =
         0.02562    0.00514    0.00397    0.00179
AFIX  43
H00Q  2    0.304331    1.063997    0.409242    11.00000   -1.20000
AFIX   0
C00R  1    0.170546    0.064862    0.154637    11.00000    0.03525    0.02653 =
         0.03101   -0.00294   -0.00048   -0.00509
AFIX 137
H00F  2    0.190890    0.011635    0.117440    11.00000   -1.50000
H00K  2    0.037554    0.066708    0.158845    11.00000   -1.50000
H00M  2    0.233698   -0.024087    0.183498    11.00000   -1.50000
AFIX   0
C00S  1    0.196080   -0.145052    0.934265    11.00000    0.04190    0.03068 =
         0.03035    0.00821    0.00177   -0.00693
AFIX 137
H00O  2    0.062062   -0.156439    0.924833    11.00000   -1.50000
H00R  2    0.226423   -0.178125    0.973992    11.00000   -1.50000
H00S  2    0.259816   -0.241626    0.911205    11.00000   -1.50000
AFIX   0
C00T  1    0.472789    0.099140    0.938665    11.00000    0.02654    0.04660 =
         0.02932    0.00777   -0.00350   -0.00429
AFIX 137
H00T  2    0.538313    0.003454    0.915828    11.00000   -1.50000
H00U  2    0.501646    0.065838    0.978438    11.00000   -1.50000
H00V  2    0.512083    0.240630    0.931701    11.00000   -1.50000
AFIX   0
C00U  1    0.153817    0.234292    0.957578    11.00000    0.04624    0.03923 =
         0.02788    0.00085    0.01120    0.00785
AFIX 137
H00W  2    0.190648    0.375326    0.949045    11.00000   -1.50000
H00X  2    0.183901    0.206988    0.997643    11.00000   -1.50000
H00Y  2    0.020264    0.218278    0.947982    11.00000   -1.50000
AFIX   0
HKLF 4


REM  onp2_a.res in P2(1)
REM R1 =  0.0412 for    4931 Fo > 4sig(Fo)  and  0.0444 for all    5308 data
REM    275 parameters refined using      1 restraints

END  
     
WGHT      0.0712      0.0000 

REM Highest difference peak  0.364,  deepest hole -0.182,  1-sigma level  0.046
Q1    1   0.2196  0.8047  0.5314  11.00000  0.05    0.36
Q2    1   0.2607  0.5932  0.7013  11.00000  0.05    0.36
Q3    1   0.1954  0.3334  0.7680  11.00000  0.05    0.35
Q4    1   0.2328  0.1018  0.8906  11.00000  0.05    0.34
Q5    1   0.3038  1.0887  0.5171  11.00000  0.05    0.32
Q6    1   0.3127  0.6033  0.7504  11.00000  0.05    0.31
Q7    1   0.1581  0.3282  0.7197  11.00000  0.05    0.31
Q8    1   0.3452  0.5949  0.2454  11.00000  0.05    0.30
Q9    1   0.2329  0.5810  0.6513  11.00000  0.05    0.30
Q10   1   0.2212  0.7706  0.4784  11.00000  0.05    0.28
Q11   1   0.2795  0.6493  0.3402  11.00000  0.05    0.27
Q12   1   0.2320  0.7362  0.4330  11.00000  0.05    0.27
Q13   1   0.1680  0.3644  0.2830  11.00000  0.05    0.27
Q14   1   0.3062  1.0782  0.4695  11.00000  0.05    0.27
Q15   1   0.2472  0.8257  0.5805  11.00000  0.05    0.27
Q16   1   0.2582  0.3453  0.8168  11.00000  0.05    0.26
Q17   1   0.2468  0.3153  0.1893  11.00000  0.05    0.25
Q18   1   0.2729  0.8582  0.6381  11.00000  0.05    0.24
Q19   1   0.2731  0.8843  0.4535  11.00000  0.05    0.24
Q20   1   0.2666  0.6565  0.2889  11.00000  0.05    0.24

  REM The information below was added by Olex2.
  REM
  REM R1 = 0.0412 for 4931 Fo > 4sig(Fo) and 0.0444 for all 26120 data
  REM n/a parameters refined using n/a restraints
  REM Highest difference peak 0.36, deepest hole -0.18
  REM Mean Shift 0, Max Shift 0.001.

  REM +++ Tabular Listing of Refinement Information +++
  REM R1_all = 0.0444
  REM R1_gt = 0.0412
  REM wR_ref = 0.1180
  REM GOOF = 0.923
  REM Shift_max = 0.001
  REM Shift_mean = 0
  REM Reflections_all = 26120
  REM Reflections_gt = 4931
  REM Parameters = n/a
  REM Hole = -0.18
  REM Peak = 0.36
  REM Flack = -0.2(5)

  
;
_olex2_submission_special_instructions 'No special instructions were received'
_oxdiff_exptl_absorpt_empirical_details 
;
Empirical correction (ABSPACK) includes:
- Absorption correction using spherical harmonics
- Frame scaling
;
_oxdiff_exptl_absorpt_empirical_full_max 1.541
_oxdiff_exptl_absorpt_empirical_full_min 0.660
